# Supplementary material for: CQD-Modified SrTiO3 for Enhanced Photocatalytic CO2 Reduction to Methane
Source: Materials (Basel). 2026 Mar 11;19(6):1075. doi: 10.3390/ma19061075 (PMC13028073; doi:10.3390/ma19061075)
Supplement: Supplementary file 1 [file materials-19-01075-s001.zip]

Archive with 1 entries (1 files):
- materials-4175613-supplementary.pdf
